# Supplementary material for: Genome-Wide Identification of Neuropeptides and Their Receptors in an Aphid Endoparasitoid Wasp, Aphidius gifuensi
Source: Insects. 2021 Aug 18;12(8):745. doi: 10.3390/insects12080745 (PMC8397052; doi:10.3390/insects12080745)
Supplement: Supplementary file 1 [file insects-12-00745-s001.zip]

Archive with 8 entries (7 files):
- Supplementary Files/
- Supplementary Files/Figure S1.tif
- Supplementary Files/Figure S2.tif
- Supplementary Files/Supplementary information.pdf
- Supplementary Files/Table S1.pdf
- Supplementary Files/Table S2.pdf
- Supplementary Files/Table S3.pdf
- Supplementary Files/Table S4.pdf
